# Supplementary material for: Association Analysis for Some Biochemical Traits in Wild Relatives of Wheat under Drought Stress Conditions
Source: Genes (Basel). 2022 Aug 21;13(8):1491. doi: 10.3390/genes13081491 (PMC9408274; doi:10.3390/genes13081491)
Supplement: Supplementary file 1 [file genes-13-01491-s001.zip]

Archive with 1 entries (1 files):
- genes-1837979-supplementary.pdf
